# Supplementary material for: COVID-19 mortality dynamics: The future modelled as a (mixture of) past(s)
Source: PLoS One. 2020 Sep 11;15(9):e0238410. doi: 10.1371/journal.pone.0238410 (PMC7485826; doi:10.1371/journal.pone.0238410)
Supplement: S1 Data — (ZIP) [file pone.0238410.s001.zip]

Archive with 28 entries (28 files):
- melange-Suppl_S1fig.pdf
- __MACOSX/._melange-Suppl_S1fig.pdf
- melange-Suppl_S1file.pdf
- __MACOSX/._melange-Suppl_S1file.pdf
- melange-Suppl_S2fig.pdf
- __MACOSX/._melange-Suppl_S2fig.pdf
- melange-Suppl_S2file.pdf
- __MACOSX/._melange-Suppl_S2file.pdf
- melange-Suppl_S3fig.pdf
- __MACOSX/._melange-Suppl_S3fig.pdf
- melange-Suppl_S4fig.pdf
- __MACOSX/._melange-Suppl_S4fig.pdf
- melange-Suppl_S5fig.pdf
- __MACOSX/._melange-Suppl_S5fig.pdf
- melange-Suppl_S6fig.pdf
- __MACOSX/._melange-Suppl_S6fig.pdf
- melange-Suppl_S7fig.pdf
- __MACOSX/._melange-Suppl_S7fig.pdf
- melange-Suppl_S8fig.pdf
- __MACOSX/._melange-Suppl_S8fig.pdf
- melange-Suppl_S9fig.pdf
- __MACOSX/._melange-Suppl_S9fig.pdf
- melange-Suppl_S10fig.pdf
- __MACOSX/._melange-Suppl_S10fig.pdf
- melange-Suppl_S11fig.pdf
- __MACOSX/._melange-Suppl_S11fig.pdf
- melange-Suppl_S12fig.pdf
- __MACOSX/._melange-Suppl_S12fig.pdf
